# Supplementary material for: Relationships between Intensity and Liking for Chemosensory Stimuli in Food Models: A Large-Scale Consumer Segmentation
Source: Foods. 2021 Dec 21;11(1):5. doi: 10.3390/foods11010005 (PMC8750454; doi:10.3390/foods11010005)
Supplement: Supplementary file 1 [file foods-11-00005-s001.zip]

Archive with 1 entries (1 files):
- foods-1499489-supplementary.pdf
